# Supplementary material for: Design, Synthesis and Activity of New N1-Alkyl Tryptophan Functionalized Dendrimeric Peptides against Glioblastoma
Source: Biomolecules. 2022 Aug 13;12(8):1116. doi: 10.3390/biom12081116 (PMC9406037; doi:10.3390/biom12081116)
Supplement: Supplementary file 1 [file biomolecules-12-01116-s001.zip]

Archive with 1 entries (1 files):
- biomolecules-1863580-SI.pdf
